# Supplementary material for: Bacterial and clinical metabolic signatures and their interactions in obese patients post-bariatric surgery
Source: BMC Gastroenterol. 2024 Oct 12;24:363. doi: 10.1186/s12876-024-03450-1 (PMC11470734; doi:10.1186/s12876-024-03450-1)
Supplement: Supplementary file 1 — Supplementary Material 1. [file 12876_2024_3450_MOESM1_ESM.zip]

Archive with 8 entries (7 files):
- raw data(to editor)/speciesDiff_class.xls
- raw data(to editor)/speciesDiff_family.xls
- raw data(to editor)/speciesDiff_genus.xls
- raw data(to editor)/speciesDiff_order.xls
- raw data(to editor)/speciesDiff_phylum.xls
- supplement table1/table1(neo).xls
- supplement table1/
- Ethical Approval for clinical reasearch.pdf
