# Supplementary material for: Bacterial and clinical metabolic signatures and their interactions in obese patients post-bariatric surgery
Source: BMC Gastroenterol. 2024 Oct 12;24:363. doi: 10.1186/s12876-024-03450-1 (PMC11470734; doi:10.1186/s12876-024-03450-1)
Supplement: Supplementary file 1 — Supplementary Material 1. [file 12876_2024_3450_MOESM1_ESM.zip › raw data(to editor)/speciesDiff_class.xls]

## Sheet: Sheet1
物种	PRE(%)	POST(%)	p value	FDR
Synergistia	0.025064	0.096923	0.002676	0.010169
Betaproteobacteria	2.18937	1.571543	0.072442	0.17205
Actinobacteria	1.007242	2.41765	0.08771	0.185166
Clostridia	19.68638	34.886328	1.49E-4	9.44E-4
Bacilli	0.433506	2.063651	0.0	0.0
Bacteroidia	57.390075	41.297092	0.001174	0.005576
Deltaproteobacteria	0.303595	0.451865	0.0465	0.126214
Erysipelotrichia	0.359473	0.280119	0.176128	0.304221
Negativicutes	11.351736	11.980453	0.17145	0.304221
Verrucomicrobiae	0.943085	1.195054	3.8E-5	3.61E-4
