# Supplementary material for: Bacterial and clinical metabolic signatures and their interactions in obese patients post-bariatric surgery
Source: BMC Gastroenterol. 2024 Oct 12;24:363. doi: 10.1186/s12876-024-03450-1 (PMC11470734; doi:10.1186/s12876-024-03450-1)
Supplement: Supplementary file 1 — Supplementary Material 1. [file 12876_2024_3450_MOESM1_ESM.zip › raw data(to editor)/speciesDiff_family.xls]

## Sheet: Sheet1
物种	PRE(%)	POST(%)	p value	FDR
Bacteroidaceae	38.794943	31.487026	0.211561	0.320364
Verrucomicrobiaceae	0.943085	1.195054	3.8E-5	5.04E-4
Enterobacteriaceae	4.7476	2.455073	0.245814	0.361893
Rikenellaceae	0.370565	0.661244	0.03197	0.080686
Desulfovibrionaceae	0.302934	0.450105	0.0465	0.102688
Peptococcaceae	0.0	6.64E-4	0.160802	0.27492
Oceanospirillaceae	5.17E-4	0.0	0.160802	0.27492
Micrococcaceae	0.00376	0.036002	0.0	0.0
Clostridiales	0.007087	0.025953	0.002054	0.009072
Enterococcaceae	0.010307	0.049244	1.26E-4	0.001113
Coriobacteriaceae	0.358558	1.071611	0.002499	0.009455
Burkholderiaceae	6.0E-5	5.38E-4	0.045264	0.102688
Ruminococcaceae	6.758144	14.619718	4.46E-4	0.002955
Acidaminococcaceae	2.683178	5.7026	0.002617	0.009455
Sutterellaceae	2.067206	1.53288	0.122301	0.240072
Actinomycetaceae	0.020578	0.044959	0.001597	0.007695
Eubacteriaceae	0.17391	0.275117	0.004373	0.014486
Bacillales	0.003452	0.011225	3.61E-4	0.002733
Streptococcaceae	0.277257	1.983763	0.0	0.0
Propionibacteriaceae	0.0	2.96E-4	0.021577	0.060188
Leptotrichiaceae	6.4E-5	0.002043	8.58E-4	0.004547
Comamonadaceae	0.01024	0.0	0.011035	0.032492
Neisseriaceae	5.8E-5	8.32E-4	0.005459	0.017019
Vibrionaceae	4.24E-4	0.0	0.081523	0.166181
Lachnospiraceae	11.79235	18.947958	6.91E-4	0.004069
Moraxellaceae	5.36E-4	5.49E-4	0.210326	0.320364
Clostridiaceae	0.082616	0.145796	0.130007	0.246085
Aerococcaceae	6.64E-4	0.00604	0.155796	0.27492
Pasteurellaceae	0.043932	0.342454	1.19E-4	0.001113
Erysipelotrichaceae	0.359473	0.280119	0.176128	0.282872
Corynebacteriaceae	3.02E-4	0.001293	0.050283	0.1066
Synergistaceae	0.025064	0.096923	0.002676	0.009455
Pseudomonadaceae	0.002978	0.0	5.0E-6	8.8E-5
Oxalobacteraceae	0.005518	0.007479	0.168378	0.278876
Cardiobacteriaceae	0.0	4.21E-4	0.041926	0.101004
Leuconostocaceae	0.122635	0.004307	0.283297	0.405804
