# Supplementary material for: Bacterial and clinical metabolic signatures and their interactions in obese patients post-bariatric surgery
Source: BMC Gastroenterol. 2024 Oct 12;24:363. doi: 10.1186/s12876-024-03450-1 (PMC11470734; doi:10.1186/s12876-024-03450-1)
Supplement: Supplementary file 1 — Supplementary Material 1. [file 12876_2024_3450_MOESM1_ESM.zip › raw data(to editor)/speciesDiff_genus.xls]

## Sheet: Sheet1
物种	PRE(%)	POST(%)	p value	FDR
Oscillibacter	0.320255	1.877948	6.7E-5	0.001206
Campylobacter	9.68E-4	0.002109	0.051919	0.146595
Lachnospiracea_incertae_sedis	0.795667	1.677555	0.102326	0.219925
Anaerorhabdus	1.92E-4	0.001032	0.099545	0.217189
Gemella	0.003452	0.011225	3.61E-4	0.004332
Peptostreptococcus	4.19E-4	0.001792	0.086286	0.203692
Scardovia	5.6E-5	8.36E-4	0.01996	0.075638
Holdemania	0.004816	0.008324	0.092007	0.212144
Anaeroglobus	0.078421	0.002359	0.293382	0.454269
Flavonifractor	0.339646	0.536785	0.039167	0.125334
Pyramidobacter	4.33E-4	0.009801	0.040099	0.125527
Megamonas	6.081368	2.45091	0.01343	0.060435
Shuttleworthia	1.15E-4	4.07E-4	0.217525	0.374978
Roseburia	3.066679	3.998273	0.096258	0.21658
Oribacterium	7.58E-4	0.003713	0.002291	0.019406
Hungatella	0.100696	0.069065	0.011571	0.057456
Mitsuokella	0.029106	0.0	0.160802	0.30874
Veillonella	0.511037	3.005112	6.0E-6	1.73E-4
Blautia	1.205526	4.142202	1.0E-6	4.8E-5
Alloprevotella	0.746814	0.007561	0.259717	0.420216
Coprobacter	0.025934	0.006129	0.218737	0.374978
Abiotrophia	6.64E-4	0.005308	0.269578	0.428989
Clostridium_XlVa	1.87357	2.465184	0.027086	0.090707
Clostridium_XlVb	0.218156	0.420769	0.012732	0.060435
Hydrogenoanaerobacterium	2.4E-4	4.15E-4	0.271097	0.428989
Olsenella	4.85E-4	0.002369	0.021458	0.075783
Actinomyces	0.020578	0.044845	0.001597	0.015331
Phascolarctobacterium	2.587087	5.674878	0.002046	0.018414
Intestinibacter	0.029858	0.042106	0.054004	0.148363
Fusicatenibacter	0.284067	0.511997	0.082208	0.197299
Oxalobacter	0.005518	0.007479	0.168378	0.319032
Clostridium_IV	0.09802	0.468335	0.007617	0.042186
Alloscardovia	0.0	2.96E-4	0.081523	0.197299
Subdoligranulum	0.117736	0.209764	0.017871	0.071484
Leptotrichia	6.4E-5	0.002043	8.58E-4	0.008825
Acinetobacter	5.36E-4	5.49E-4	0.210326	0.371522
Vibrio	4.24E-4	0.0	0.081523	0.197299
Fretibacterium	0.0	9.45E-4	0.002788	0.022304
Desulfovibrio	0.003248	0.078896	0.048199	0.141646
Escherichia	3.832946	0.833472	0.013267	0.060435
Edwardsiella	5.57E-4	0.0	0.081523	0.197299
Prevotella	13.590249	5.507588	0.063525	0.163553
Ruminococcus	0.283749	0.949479	0.003614	0.02739
Sporobacter	0.029086	0.100308	0.063604	0.163553
Moryella	6.4E-5	3.49E-4	0.179717	0.336094
Alistipes	0.370565	0.661244	0.03197	0.104629
Comamonas	0.01024	0.0	0.011035	0.056751
Akkermansia	0.943085	1.195054	3.8E-5	9.12E-4
Dialister	0.782007	0.3935	0.118102	0.250098
Lachnoanaerobaculum	3.61E-4	0.001116	0.254907	0.420216
Rothia	0.00376	0.036002	0.0	0.0
Enterococcus	0.010307	0.049244	1.26E-4	0.001814
Cloacibacillus	0.024631	0.086177	0.192806	0.350687
Megasphaera	1.01273	0.414419	0.098398	0.217189
Butyricicoccus	0.072851	0.278709	4.9E-5	0.001008
Adlercreutzia	0.003374	0.03484	7.51E-4	0.008319
Eubacterium	0.173351	0.274882	0.004531	0.032023
Eggerthella	0.017435	0.02731	0.247378	0.416383
Clostridium_sensu_stricto	0.082616	0.145796	0.130007	0.267443
Tessaracoccus	0.0	2.96E-4	0.021577	0.075783
Bilophila	0.299686	0.371209	0.121917	0.254435
Arcobacter	0.002977	0.0	0.021577	0.075783
Corynebacterium	3.02E-4	0.001293	0.050283	0.144815
Lautropia	6.0E-5	5.38E-4	0.045264	0.135792
Eisenbergiella	0.008397	0.049433	0.194403	0.350687
Mogibacterium	2.4E-4	0.0021	0.005432	0.033528
Faecalibacterium	3.704597	5.149187	0.054606	0.148363
Intestinimonas	0.004589	0.021128	0.00467	0.032023
Collinsella	0.331739	0.973181	0.005588	0.033528
Pseudobutyrivibrio	0.005058	0.030782	0.092813	0.212144
Klebsiella	0.898401	1.610409	0.153347	0.30874
Solobacterium	5.17E-4	0.002345	0.060298	0.160795
Eikenella	5.8E-5	8.32E-4	0.005459	0.033528
Anaerofilum	3.2E-4	5.55E-4	0.259717	0.420216
Cardiobacterium	0.0	4.21E-4	0.041926	0.128454
Peptococcus	0.0	6.64E-4	0.160802	0.30874
Pectinatus	0.014683	6.04E-4	0.281494	0.440599
Bacteroides	38.794751	31.485994	0.211561	0.371522
Haemophilus	0.043932	0.342454	1.19E-4	0.001814
Anaerostipes	0.195884	0.400789	0.014709	0.062297
Atopobium	0.00108	0.005003	1.97E-4	0.002579
Saccharibacteria	0.00428	0.011086	0.006692	0.038546
Streptococcus	0.276814	1.97795	0.0	0.0
Acidaminococcus	0.096091	0.027722	0.248673	0.416383
Pseudomonas	0.002978	0.0	5.0E-6	1.73E-4
Selenomonas	0.117457	0.002381	0.023205	0.07956
Acetatifactor	0.0	4.27E-4	0.160802	0.30874
Marinobacterium	5.17E-4	0.0	0.160802	0.30874
Anaerotruncus	0.018575	0.033214	0.015891	0.06538
Allisonella	0.011822	0.004258	0.194826	0.350687
Lactococcus	4.43E-4	0.005813	0.019637	0.075638
Clostridium_XVIII	0.274082	0.108681	0.014118	0.061606
