# Supplementary material for: Bacterial and clinical metabolic signatures and their interactions in obese patients post-bariatric surgery
Source: BMC Gastroenterol. 2024 Oct 12;24:363. doi: 10.1186/s12876-024-03450-1 (PMC11470734; doi:10.1186/s12876-024-03450-1)
Supplement: Supplementary file 1 — Supplementary Material 1. [file 12876_2024_3450_MOESM1_ESM.zip › raw data(to editor)/speciesDiff_order.xls]

## Sheet: Sheet1
物种	POST(%)	PRE(%)	p value	FDR
Pasteurellales	0.342454	0.043932	1.19E-4	6.58E-4
Verrucomicrobiales	1.195054	0.943085	3.8E-5	2.66E-4
Synergistales	0.096923	0.025064	0.002676	0.007493
Desulfovibrionales	0.451865	0.303595	0.0465	0.093
Neisseriales	8.32E-4	5.8E-5	0.005459	0.013896
Pseudomonadales	5.49E-4	0.003514	2.1E-5	2.15E-4
Bacteroidales	41.297092	57.390075	0.001174	0.004109
Vibrionales	0.0	4.24E-4	0.081523	0.142665
Cardiobacteriales	4.21E-4	0.0	0.041926	0.090302
Enterobacteriales	2.455073	4.7476	0.245814	0.34414
Erysipelotrichales	0.280119	0.359473	0.176128	0.259557
Actinomycetales	0.082897	0.024698	2.3E-5	2.15E-4
Bacillales	0.011814	0.003754	1.94E-4	7.76E-4
Coriobacteriales	1.071611	0.358558	0.002499	0.007493
Selenomonadales	11.980453	11.351736	0.17145	0.259557
Lactobacillales	2.051837	0.429752	0.0	0.0
Oceanospirillales	0.0	5.17E-4	0.160802	0.259557
Clostridiales	34.870529	19.684908	1.41E-4	6.58E-4
Burkholderiales	1.569647	2.189248	0.072442	0.135225
