# Supplementary material for: Bacterial and clinical metabolic signatures and their interactions in obese patients post-bariatric surgery
Source: BMC Gastroenterol. 2024 Oct 12;24:363. doi: 10.1186/s12876-024-03450-1 (PMC11470734; doi:10.1186/s12876-024-03450-1)
Supplement: Supplementary file 1 — Supplementary Material 1. [file 12876_2024_3450_MOESM1_ESM.zip › raw data(to editor)/speciesDiff_phylum.xls]

## Sheet: Sheet1
物种	PRE(%)	POST(%)	p value	FDR
Verrucomicrobia	0.943085	1.195054	3.8E-5	4.94E-4
Bacteroidetes	57.393571	41.298186	0.001174	0.005087
Actinobacteria	1.007242	2.41765	0.08771	0.190038
Synergistetes	0.025064	0.096923	0.002676	0.008697
Candidatus_Saccharibacteria	0.00428	0.011086	0.006692	0.017399
Firmicutes	31.953931	49.309153	1.78E-4	0.001157
