# Supplementary material for: Bacterial and clinical metabolic signatures and their interactions in obese patients post-bariatric surgery
Source: BMC Gastroenterol. 2024 Oct 12;24:363. doi: 10.1186/s12876-024-03450-1 (PMC11470734; doi:10.1186/s12876-024-03450-1)
Supplement: Supplementary file 1 — Supplementary Material 1. [file 12876_2024_3450_MOESM1_ESM.zip › supplement table1/table1(neo).xls]

## Sheet: Sheet1
16S rRNA gene sequencing differenees between groups pre- and post surgery at various taxonomic levels of the microbiota
	Species	Pre（％）	Post（％）	P value	FDR	up/down
phylum（5）	Verrucomicrobia	0.943085	1.195054	3.8E-5	4.94E-4	up
	Bacteroidetes	57.393571	41.298186	0.001174	0.005087	down
	Synergistetes	0.025064	0.096923	0.002676	0.008697	up
	Candidatus_Saccharibacteria	0.00428	0.011086	0.006692	0.017399	up
	Firmicutes	31.953931	49.309153	1.78E-4	0.001157	up
class（5）	Synergistia	0.025064	0.096923	0.002676	0.010169	up
	Clostridia	19.68638	34.886328	1.49E-4	9.44E-4	up
	Bacilli	0.433506	2.063651	0.0	0.0	up
	Bacteroidia	57.390075	41.297092	0.001174	0.005576	down
	Verrucomicrobiae	0.943085	1.195054	3.8E-5	3.61E-4	up
order（11）	Pasteurellales	0.342454	0.043932	1.19E-4	6.58E-4	down
	Verrucomicrobiales	1.195054	0.943085	3.8E-5	2.66E-4	down
	Synergistales	0.096923	0.025064	0.002676	0.007493	down
	Neisseriales	8.32E-4	5.8E-5	0.005459	0.013896	down
	Pseudomonadales	5.49E-4	0.003514	2.1E-5	2.15E-4	up
	Bacteroidales	41.297092	57.390075	0.001174	0.004109	up
	Actinomycetales	0.082897	0.024698	2.3E-5	2.15E-4	down
	Bacillales	0.011814	0.003754	1.94E-4	7.76E-4	down
	Coriobacteriales	1.071611	0.358558	0.002499	0.007493	down
	Lactobacillales	2.051837	0.429752	0.0	0.0	down
	Clostridiales	34.870529	19.684908	0.000141	6.58E-4	down
family（18）	Verrucomicrobiaceae	0.943085	1.195054	3.8E-5	5.04E-4	up
	Micrococcaceae	0.00376	0.036002	0.0	0.0	up
	Clostridiales	0.007087	0.025953	0.002054	0.009072	up
	Enterococcaceae	0.010307	0.049244	1.26E-4	0.001113	up
	Coriobacteriaceae	0.358558	1.071611	0.002499	0.009455	up
	Ruminococcaceae	6.758144	14.619718	4.46E-4	0.002955	up
	Acidaminococcaceae	2.683178	5.7026	0.002617	0.009455	down
	Actinomycetaceae	0.020578	0.044959	0.001597	0.007695	up
	Eubacteriaceae	0.17391	0.275117	0.004373	0.014486	up
	Bacillales	0.003452	0.011225	3.61E-4	0.002733	up
	Streptococcaceae	0.277257	1.983763	0.0	0.0	up																		Oscillibacter
	Leptotrichiaceae	6.4E-5	0.002043	8.58E-4	0.004547	up																		Lachnospiracea_incertae_sedis
	Comamonadaceae	0.01024	0.0	0.011035	0.032492	up																		Anaerorhabdus
	Neisseriaceae	5.8E-5	8.32E-4	0.005459	0.017019	up																		Gemella
	Lachnospiraceae	11.79235	18.947958	6.91E-4	0.004069	up																		Scardovia
	Pasteurellaceae	0.043932	0.342454	1.19E-4	0.001113	up																		Pyramidobacter
	Synergistaceae	0.025064	0.096923	0.002676	0.009455	up																		Roseburia
	Pseudomonadaceae	0.002978	0.0	5.0E-6	8.8E-5	up																		Oribacterium
genus（26）	Oscillibacter	0.320255	1.877948	6.7E-5	0.001206	up																		Blautia
	Gemella	0.003452	0.011225	3.61E-4	0.004332	up																		Clostridium_XlVa
	Oribacterium	7.58E-4	0.003713	0.002291	0.019406	up																		Alloscardovia
	Veillonella	0.511037	3.005112	6.0E-6	1.73E-4	up																		Acinetobacter
	Blautia	1.205526	4.142202	1.0E-6	4.8E-5	up																		Vibrio
	Actinomyces	0.020578	0.044845	0.001597	0.015331	up																		Moryella
	Phascolarctobacterium	2.587087	5.674878	0.002046	0.018414	up																		Alistipes
	Clostridium_IV	0.09802	0.468335	0.007617	0.042186	up																		Lachnoanaerobaculum
	Leptotrichia	6.4E-5	0.002043	8.58E-4	0.008825	up																		Cloacibacillus
	Fretibacterium	0.0	9.45E-4	0.002788	0.022304	down																		Adlercreutzia
	Ruminococcus	0.283749	0.949479	0.003614	0.02739	up																		Bilophila
	Akkermansia	0.943085	1.195054	3.8E-5	9.12E-4	up																		Mogibacterium
	Rothia	0.00376	0.036002	0.0	0.0	up																		Collinsella
	Enterococcus	0.010307	0.049244	1.26E-4	0.001814	up																		Pseudobutyrivibrio
	Butyricicoccus	0.072851	0.278709	4.9E-5	0.001008	up																		Eikenella
	Adlercreutzia	0.003374	0.03484	7.51E-4	0.008319	up																		Anaerofilum
	Eubacterium	0.173351	0.274882	0.004531	0.032023	up																		Cardiobacterium
	Mogibacterium	2.4E-4	0.0021	0.005432	0.033528	up																		Acidaminococcus
	Intestinimonas	0.004589	0.021128	0.00467	0.032023	up																		Selenomonas
	Collinsella	0.331739	0.973181	0.005588	0.033528	up																		Acetatifactor
	Eikenella	5.8E-5	8.32E-4	0.005459	0.033528	up																		Lactococcus
	Haemophilus	0.043932	0.342454	1.19E-4	0.001814	up
	Atopobium	0.00108	0.005003	1.97E-4	0.002579	up
	Saccharibacteria	0.00428	0.011086	0.006692	0.038546	up
	Streptococcus	0.276814	1.97795	0.0	0.0	up
	Pseudomonas	0.002978	0.0	5.0E-6	1.73E-4	up
